# Supplementary material for: Presence and Persistence of ESKAPEE Bacteria before and after Hospital Wastewater Treatment
Source: Microorganisms. 2024 Jun 19;12(6):1231. doi: 10.3390/microorganisms12061231 (PMC11206169; doi:10.3390/microorganisms12061231)
Supplement: Supplementary file 1 [file microorganisms-12-01231-s001.zip › Supplement Table S1.xlsx]

## Sheet: Quality_Control
SAMPLE	Total_reads	Total_bases	Long_average	GC(%)	Average_quality	Readings_Ns(%)	Q20(%)	Q30(%)
../HRAEI_Raw_W1_R1.fastq	13542044	2030633442	149.95	47.54	33.26	0	100	95.89
../HRAEI_Raw_W1_R2.fastq	13542044	2032797242	150.11	47.73	33	0	99.95	95.36
../HRAEI_Raw_W2_R1.fastq	14801650	2216913533	149.77	46.92	33.28	0	100	96.27
../HRAEI_Raw_W2_R2.fastq	14801650	2219947244	149.98	47.12	33.04	0	99.95	95.87
../HRAEI_Raw_W3_R1.fastq	13534308	2023765510	149.53	45.59	33.3	0.01	100	96.59
../HRAEI_Raw_W3_R2.fastq	13534308	2027339887	149.79	45.78	33.05	0.01	99.96	95.9
../HRAEI_Treated_W1_R1.fastq	18472145	2780444404	150.52	51.61	33.19	0	100	95.41
../HRAEI_Treated_W1_R2.fastq	18472145	2780967953	150.55	51.88	32.89	0	99.94	94.6
../HRAEI_Treated_W2_R1.fastq	16381010	2461675053	150.28	55.26	33.18	0	100	95
../HRAEI_Treated_W2_R2.fastq	16381010	2463245751	150.37	55.49	32.92	0	99.93	94.43
../HRAEI_Treated_W3_R1.fastq	14037342	2111307213	150.41	41.14	33.12	0	100	94.7
../HRAEI_Treated_W3_R2.fastq	14037342	2111877348	150.45	41.42	32.71	0	99.95	92.59
../INCAN_Raw_W1_R1.fastq	16060692	2338057204	145.58	45.79	33.29	0	100	96.41
../INCAN_Raw_W1_R2.fastq	16060692	2358817503	146.87	45.98	33.04	0	99.95	95.53
../INCAN_Raw_W2_R1.fastq	16099976	2379778501	147.81	46.39	33.29	0	100	96.4
../INCAN_Raw_W2_R2.fastq	16099976	2391259596	148.53	46.58	33.02	0	99.96	95.57
../INCAN_Treated_W1_R1.fastq	11324817	1679122910	148.27	51.03	33.19	0.02	99.99	95.1
../INCAN_Treated_W1_R2.fastq	11324817	1686379094	148.91	51.3	32.86	0.02	99.9	93.53
../INCAN_Treated_W2_R1.fastq	14995414	2251521686	150.15	54.17	33.24	0.01	99.99	95.57
../INCAN_Treated_W2_R2.fastq	14995414	2253538833	150.28	54.36	32.96	0.01	99.94	94.71

## Sheet: Contings
Sample	Total	Average	Long Conting	Short Conting	N10	N10 bases	N20	N20	N30	N30	N40	N40	N50	N50	N60	N60	N70	N70	N80	N80	N90	N90	N100	N100	Genes
HRAEI_Raw_W1	353817	716	58553	200	2817	25345240	10533	50690291	24151	76032887	44460	101376761	72235	126720940	108193	152065607	153215	177409386	208226	202753746	274483	228097858	353817	253441836	516433
HRAEI_Raw_W2	373210	742	56183	200	3305	27699506	11397	55400958	24883	83098178	44891	110797860	72650	138497078	109305	166195906	156089	193895347	214336	221594598	285673	249293485	373210	276992727	550571
HRAEI_Raw_W3	329269	754	130554	200	1961	24857514	7916	49714501	19233	74568905	36783	99424061	61419	124279560	94065	149135300	135747	173991202	187611	198846969	251198	223702756	329269	248558453	490090
HRAEI_Treated_W1	398375	862	303649	201	679	34398088	3575	68750021	12064	103121240	28423	137493927	54602	171866466	92463	206239545	143720	240612912	210105	274985842	294010	309359212	398375	343732221	632088
HRAEI_Treated_W2	425462	759	222239		1419	32324890	7755	64641194	21820	96962572	44680	129282426	77071	161602999	120061	193923198	174904	226243396	243001	258563807	325927	290884079	425461	323204523	643449
HRAEI_Treated_W3	294665	849	367584	200	1322	25030702	6353	50055024	15500	75078544	29330	100103373	48839	125129546	75497	150154517	111134	175180744	157824	200206118	217878	225231784	294665	250257451	430831
INCAN_Raw_W1	350038	715	90334	200	3024	25043581	10674	50088173	23816	75129944	43310	100172067	70106	125215189	105074	150257937	149247	175300832	203625	200343684	269410	225386433	350038	250429159	508896
INCAN_Raw_W2	338690	750	71554	200	2421	25414057	8998	50824813	20661	76237123	38378	101650346	63198	127062192	96219	152474014	138648	177886683	191831	203298746	257297	228710955	338690	254123260	504931
INCAN_Treated_W1	312715	828	279398	200	3616	25900364	12423	51793830	25305	77691401	42469	103587496	64633	129484880	92995	155381933	129194	181278421	175592	207175333	235345	233072061	312715	258968628	354174
INCAN_Treated_W2	285256	879	301955		736	25093905	3431	50165620	9147	75245387	19671	100326534	37165	125408046	63395	150489901	99817	175571445	147731	200652848	208889	225734281	285255	250815840	467526
